# Supplementary material for: Correction: A three-dimensional RNA motif mediates directional trafficking of Potato spindle tuber viroid from epidermal to palisade mesophyll cells in Nicotiana benthamiana
Source: PLoS Pathog. 2022 Mar 22;18(3):e1010421. doi: 10.1371/journal.ppat.1010421 (PMC8939776; doi:10.1371/journal.ppat.1010421)
Supplement: S1 File — (ZIP) [file ppat.1010421.s001.zip]

Archive with 29 entries (28 files):
- Fig 6 Images/
- __MACOSX/._Fig 6 Images
- Fig 6 Images/A127G-C273G 8dpi.tif
- __MACOSX/Fig 6 Images/._A127G-C273G 8dpi.tif
- Fig 6 Images/WT 10dpi.tif
- __MACOSX/Fig 6 Images/._WT 10dpi.tif
- Fig 6 Images/WT 8dpi.tif
- __MACOSX/Fig 6 Images/._WT 8dpi.tif
- __MACOSX/Fig 6 Images/._Mock 8dpi old.tif
- Fig 6 Images/Mock 12 dpi new.tif
- __MACOSX/Fig 6 Images/._Mock 12 dpi new.tif
- __MACOSX/Fig 6 Images/._Mock 10dpi old.tif
- Fig 6 Images/WT 12dpi.tif
- __MACOSX/Fig 6 Images/._WT 12dpi.tif
- Fig 6 Images/U178G-U179G 12dpi.tif
- __MACOSX/Fig 6 Images/._U178G-U179G 12dpi.tif
- Fig 6 Images/A127G-C273G 10dpi new.tif
- __MACOSX/Fig 6 Images/._A127G-C273G 10dpi new.tif
- Fig 6 Images/U178G-U179G 10dpi.tif
- __MACOSX/Fig 6 Images/._U178G-U179G 10dpi.tif
- Fig 6 Images/Mock 10dpi new.tif
- __MACOSX/Fig 6 Images/._Mock 10dpi new.tif
- Fig 6 Images/Mock 8dpi new.tif
- __MACOSX/Fig 6 Images/._Mock 8dpi new.tif
- __MACOSX/Fig 6 Images/._Mock 12 dpi old.tif
- Fig 6 Images/U178G-U179G 8dpi.tif
- __MACOSX/Fig 6 Images/._U178G-U179G 8dpi.tif
- Fig 6 Images/A127G-C273G 12dpi new.tif
- __MACOSX/Fig 6 Images/._A127G-C273G 12dpi new.tif
