# Supplementary material for: Correction: A three-dimensional RNA motif mediates directional trafficking of Potato spindle tuber viroid from epidermal to palisade mesophyll cells in Nicotiana benthamiana
Source: PLoS Pathog. 2022 Mar 22;18(3):e1010421. doi: 10.1371/journal.ppat.1010421 (PMC8939776; doi:10.1371/journal.ppat.1010421)
Supplement: S2 File — (ZIP) [file ppat.1010421.s002.zip]

Archive with 17 entries (16 files):
- Fig 7 Images/
- __MACOSX/._Fig 7 Images
- Fig 7 Images/.DS_Store
- __MACOSX/Fig 7 Images/._.DS_Store
- Fig 7 Images/Fig.7B new.tif
- __MACOSX/Fig 7 Images/._Fig.7B new.tif
- Fig 7 Images/Fig.7A new.tif
- __MACOSX/Fig 7 Images/._Fig.7A new.tif
- __MACOSX/Fig 7 Images/._Fig.7A old.tif
- Fig 7 Images/Fig.7F.tif
- __MACOSX/Fig 7 Images/._Fig.7F.tif
- Fig 7 Images/Fig.7D.tif
- __MACOSX/Fig 7 Images/._Fig.7D.tif
- Fig 7 Images/Fig.7E.tif
- __MACOSX/Fig 7 Images/._Fig.7E.tif
- Fig 7 Images/Fig.7C.tif
- __MACOSX/Fig 7 Images/._Fig.7C.tif
