# Supplementary material for: Correction: A three-dimensional RNA motif mediates directional trafficking of Potato spindle tuber viroid from epidermal to palisade mesophyll cells in Nicotiana benthamiana
Source: PLoS Pathog. 2022 Mar 22;18(3):e1010421. doi: 10.1371/journal.ppat.1010421 (PMC8939776; doi:10.1371/journal.ppat.1010421)
Supplement: S3 File — (ZIP) [file ppat.1010421.s003.zip]

Archive with 12 entries (11 files):
- Fig. 6 and 7 Quantitative data/
- __MACOSX/._Fig. 6 and 7 Quantitative data
- Fig. 6 and 7 Quantitative data/.DS_Store
- __MACOSX/Fig. 6 and 7 Quantitative data/._.DS_Store
- Fig. 6 and 7 Quantitative data/Fig.6B data.pdf
- __MACOSX/Fig. 6 and 7 Quantitative data/._Fig.6B data.pdf
- Fig. 6 and 7 Quantitative data/Fig.7G and H data.pdf
- __MACOSX/Fig. 6 and 7 Quantitative data/._Fig.7G and H data.pdf
- Fig. 6 and 7 Quantitative data/Fig.6B data.xlsx
- __MACOSX/Fig. 6 and 7 Quantitative data/._Fig.6B data.xlsx
- Fig. 6 and 7 Quantitative data/Fig.7G and H data.xlsx
- __MACOSX/Fig. 6 and 7 Quantitative data/._Fig.7G and H data.xlsx
