# Supplementary material for: Correction: A three-dimensional RNA motif mediates directional trafficking of Potato spindle tuber viroid from epidermal to palisade mesophyll cells in Nicotiana benthamiana
Source: PLoS Pathog. 2022 Mar 22;18(3):e1010421. doi: 10.1371/journal.ppat.1010421 (PMC8939776; doi:10.1371/journal.ppat.1010421)
Supplement: S3 File — (ZIP) [file ppat.1010421.s003.zip › Fig. 6 and 7 Quantitative data/Fig.6B data.xlsx]

## Sheet: 工作表1
		Fig. 6B. Positive hybridzation signals/image field
8 dpi			10 dpi			12 dpi
WT	U178G-U179G		WT	U178G-U179G		WT	U178G-U179G
100.8	61.29		184	124.88		317.55	50
103.2	99.88		179.4	113.73		324.12	115
124.8	52.21		138	53.52		214.62	182.5
79.2	49.94		119.6	35.68		247.47	82.5
86.4	59.02		126.5	147.18		162.06	92.5
64.8	56.75		218.5	84.74		273.75	95
132	34.05		161	33.45		100.74	125
122.4	43.13		227.7	95.89		131.4	207.5
100.8	52.21		193.2	55.75		94.17	52.5
115.2	97.61		161	142.72		234.33	125
122.4	27.24		151.8	82.51		280.32	87.5
96	34.05		202.4	42.37		326.31	47.5
139.2	72.64		172.5	71.36		247.47	52.5
132	34.05		170.2	91.43		232.14	60
81.6	20.43		232.3	75.82		96.36	80
100.8	34.05		234.6	55.75		516.84	215
108	29.51		158.7	144.95		551.88	140
156	52.21		149.5	124.88		400.77	200
86.4	47.67		186.3	102.58		170.82	167.5
86.4	34.05		174.8	169.48		260.61	265
108	38.59		149.5	122.65		221.19	135
156	49.94		128.8	78.05		168.63	97.5
86.4	38.59		202.4	144.95		365.73	190
86.4	72.64		103.5	82.51		159.87	82.5
108	31.78		174.8	57.98		159.87	112.5
156	47.67		202.4	120.42		164.25	190
57.6	49.94		197.8	80.28		166.44	67.5
84	63.56		103.5	122.65		214.62	167.5
108	72.64		172.5	169.48		197.1	134
88.8	40.86		225.4	75.82		387.63	144
105.6	31.78		78.2	118.19		483.99	87.5
112.8	74.91		151.8	46.83		459.9	177
81.6	40.86		78.2	60.21		221.19	72.5
45.6	59.02		128.8	75.82		120.45	125
55.2	38.59		202.4	122.65		194.91	110
103.2	49.94		103.5	169.48		175.2	135
124.8	38.59		174.8	75.82		229.95	82.5
79.2	72.64		202.4	118.19		262.8	67.5
57.6	31.78		197.8	46.83		275.94	137.5
115.2	47.67		174.8	51.29		240.9	80
99.8	59.29		181	128.368		311.682	51
102.2	97.88		176.4	116.103		317.655	116
123.8	50.21		135	49.872		218.109	183.5
78.2	47.94		116.6	30.248		247.973	83.5
85.4	57.02		123.5	152.898		170.327	93.5
63.8	54.75		215.5	84.214		271.864	96
131	32.05		158	27.795		114.582	126
121.4	41.13		224.7	96.479		142.455	208.5
99.8	50.21		190.2	52.325		108.609	53.5
114.2	95.61		158	147.992		236.027	126
121.4	25.24		148.8	81.761		277.836	88.5
95	32.05		199.4	37.607		319.645	48.5
138.2	70.64		169.5	69.496		247.973	53.5
131	32.05		167.2	91.573		234.036	61
80.6	18.43		229.3	74.402		110.6	81
99.8	32.05		231.6	52.325		492.855	216
107	27.51		155.7	150.445		524.709	141
155	50.21		146.5	128.368		387.336	201
85.4	45.67		183.3	103.838		178.291	168.5
85.4	32.05		171.8	177.428		259.918	266
107	36.59		146.5	125.915		224.082	136
155	47.94		125.8	76.855		176.3	98.5
85.4	36.59		199.4	150.445		355.482	191
85.4	70.64		100.5	81.761		168.336	83.5
107	29.78		171.8	54.778		168.336	113.5
155	45.67		199.4	123.462		172.318	191
56.6	47.94		194.8	79.308		174.309	68.5
83	61.56		100.5	125.915		218.109	168.5
107	70.64		169.5	177.428		202.182	135
87.8	38.86		222.4	74.402		375.391	145
104.6	29.78		75.2	121.009		462.991	88.5
111.8	72.91		148.8	42.513		441.091	178
80.6	38.86		75.2	57.231		224.082	73.5
44.6	57.02		125.8	74.402		132.5	126
54.2	36.59		199.4	125.915		200.191	111
102.2	47.94		100.5	177.428		182.273	136
123.8	36.59		171.8	74.402		232.045	83.5
78.2	70.64		199.4	121.009		261.909	68.5
56.6	29.78		194.8	42.513		273.855	138.5
114.2	45.67		171.8	47.419		242	81
103.8	62.29		187	182		316.55	49
106.2	100.88		182.4	146		323.12	114
127.8	53.21		141	110		213.62	181.5
82.2	50.94		122.6	131		246.47	81.5
89.4	60.02		129.5	158		161.06	91.5
67.8	57.75		221.5	110		272.75	94
135	35.05		164	71		99.74	124
125.4	44.13		230.7	41		130.4	206.5
103.8	53.21		196.2	62		93.17	51.5
118.2	98.61		164	98		233.33	124
125.4	28.24		154.8	197		279.32	86.5
99	35.05		205.4	206		325.31	46.5
142.2	73.64		175.5	104		246.47	51.5
135	35.05		173.2	71		231.14	59
84.6	21.43		235.3	137		95.36	79
103.8	35.05		237.6	167		515.84	214
111	30.51		161.7	65		550.88	139
159	53.21		152.5	71		399.77	199
89.4	48.67		189.3	80		169.82	166.5
89.4	35.05		177.8	104		259.61	264
111	39.59		152.5	170		220.19	134
159	50.94		131.8	230		167.63	96.5
89.4	39.59		205.4	104		364.73	189
89.4	73.64		106.5	77		158.87	81.5
111	32.78		177.8	59		158.87	111.5
159	48.67		205.4	89		163.25	189
60.6	50.94		200.8	83		165.44	66.5
87	64.56		106.5	137		213.62	166.5
111	73.64		175.5	197		196.1	133
91.8	41.86		228.4	230		386.63	143
108.6	32.78		81.2	113		482.99	86.5
115.8	75.91		154.8	104		458.9	176
84.6	41.86		81.2	170		220.19	71.5
48.6	60.02		131.8	221		119.45	124
58.2	39.59		205.4	230		193.91	109
106.2	50.94		106.5	104		174.2	134
127.8	39.59		177.8	77		228.95	81.5
82.2	73.64		205.4	59		261.8	66.5
60.6	32.78		200.8	89		274.94	136.5
118.2	48.67		177.8	83		239.9	79
102.8	60.29		184	175.636		310.682	50
105.2	98.88		179.4	142.909		316.655	115
126.8	51.21		138	110.182		217.109	182.5
81.2	48.94		119.6	129.273		246.973	82.5
88.4	58.02		126.5	153.818		169.327	92.5
66.8	55.75		218.5	110.182		270.864	95
134	33.05		161	74.7273		113.582	125
124.4	42.13		227.7	47.4545		141.455	207.5
102.8	51.21		193.2	66.5455		107.609	52.5
117.2	96.61		161	99.2727		235.027	125
124.4	26.24		151.8	189.273		276.836	87.5
98	33.05		202.4	197.455		318.645	47.5
141.2	71.64		172.5	104.727		246.973	52.5
134	33.05		170.2	74.7273		233.036	60
83.6	19.43		232.3	134.727		109.6	80
102.8	33.05		234.6	162		491.855	215
110	28.51		158.7	69.2727		523.709	140
158	51.21		149.5	74.7273		386.336	200
88.4	46.67		186.3	82.9091		177.291	167.5
88.4	33.05		174.8	104.727		258.918	265
110	37.59		149.5	164.727		223.082	135
158	48.94		128.8	219.273		175.3	97.5
88.4	37.59		202.4	104.727		354.482	190
88.4	71.64		103.5	80.1818		167.336	82.5
110	30.78		174.8	63.8182		167.336	112.5
158	46.67		202.4	91.0909		171.318	190
59.6	48.94		197.8	85.6364		173.309	67.5
86	62.56		103.5	134.727		217.109	167.5
110	71.64		172.5	189.273		201.182	134
90.8	39.86		225.4	219.273		374.391	144
107.6	30.78		78.2	112.909		461.991	87.5
114.8	73.91		151.8	104.727		440.091	177
83.6	39.86		78.2	164.727		223.082	72.5
47.6	58.02		128.8	211.091		131.5	125
57.2	37.59		202.4	219.273		199.191	110
105.2	48.94		103.5	104.727		181.273	135
126.8	37.59		174.8	80.1818		231.045	82.5
81.2	71.64		202.4	63.8182		260.909	67.5
59.6	30.78		197.8	91.0909		272.855	137.5
117.2	46.67		174.8	85.6364		241	80
106	90		112	51		186	178
118	72		100	76		523	77
101	66		145	73		89	56
84	78		112	67		275	58
66	31		139	57		289	72
99	44		122	76		244	34
123	48		116	107		326	67
98	30		123	73		488	81
119	58		84	66		253	133
99	60		124	55		319	72
166	89		145	95		199	94
67	34		109	44		274	163
23	78		176	72		277	56
160	53		176	86		305	123
31	48		151	62		339	75
84	71		155	95		341	66
189	65		114	86		205	33
85	49		107	58		320	109
57	66		85	64		245	137
62	67		151	98		157	176
88	67		152	49		194	187
34	26		100	98		101	166
73	99		165	75		350	98
47	78		148	83		341	19
74	28		132	65		338	139
167	70		101	65		189	89
167	54		82	72		313	45
177	67		111	92		229	81
93	65		158	48		77	91
126	26		148	83		188	56
47	81		161	55		349	21
33	68		102	95		191	83
135	66		136	73		199	68
77	71		154	95		350	68
167	45		134	98		171	126
81	81		166	81		187	151
39	28		111	87		132	89
117	38		127	97		211	57
117	56		137	91		328	100
177	34		161	99		188	88
69	47		148	67		473	100
76	43		106	97		305	154
95	78		145	46		196	67
106	77		102	45		152	34
92	51		109	59		247	123
72	80		90	55		305	101
41	34		54	109		212	92
53	49		102	34		156	83
189	38		165	78		280	62
45	76		155	77		345	64
91	66		105	82		260	153
118	71		101	95		208	47
68	46		118	78		202	166
66	80		161	91		290	76
78	73		124	54		157	67
177	78		93	92		309	42
88	67		160	104		266	78
96	82		118	49		348	108
89	29		100	101		346	47
128	66		116	66		191	123
81	23		237	68		329	112
88	89		145	99		154	98
170	36		120	112		173	107
165	30		158	91		212	151
121	59		154	76		87	154
100			160	105		262	157
126			166	59		91	131
			106	92		210	137
			145	61		310	35
			142	65		274	77
			155	95		189	131
			183	89		89	131
			144	107		199	113
			113	88		224	122
			148	71		188	62
			118	72		294	64
			149	102		288	133
			102	95		190	118
			138	88		261	90
			142	106		151	161
			139	92		336	127
			154	78		255	189
			155	106		279	88
			145	52		62	141
			157	155		173	157
			159	65		319	51
			139	80		206	106
			199	78		176	97
			101	90		185	99
			101	48		190	160
			121	136		276	152
			150	51		199	90
			134	94		329	132
			131	70		238	287
			179	91		232	66
			107	99		112	68
			154	142		186	70
			166	68		345	154
			168	100		377	31
			176	86		350	161
			149	89		251	141
			159	46		248	87
			119	155		273	83
			233	73		342	153
			148	54		329	199
			178	71		153	147
			151	95		81	94
			116	104		200	141
			132	71		478	96
			126	99		175	58
			124	69		222	70
			121	64		232	134
			134	60		473	28
			160	70		302	138
			163	91		89	51
			85	83		219	267
			177	99		276	45
			148	62		271	61
			146	123		97	142
			159	93		254	130
			177	97		313	189
			93	47		299	32
			271	88		350	45
			123	52		101	143
			179	99		223	166
			154	46		102	83
			138	96		281	157
			139	115		299	322
			148	87		133	45
			119	99		112	32
			198	89		247	45
			154	89		334	96
			143	77		232	166
			100	49		488	84
			149	64		182	178
			157	108		498	66
			149	46		171	143
			166	60		434	149
			147	52		349	82
			160	44		331	36
			143	77		283	199
			158	63		302	62
			162	92		348	163
			161	90		343	162
			143	75		134	198
			182	66		346	99
			172	58		101	107
			162	65		234	72
			147	93		483	88
			159	93		225	62
			161	98		308	67
			142	77			74
			199	71			66
			101	99			55
			151	30			52
			188	53			43
			166	92			38
			135	83			162
			155	90			61
			198	73			288
				92			61
				85			164
				92			42
				77			57
				87			45
				75			140
				73			87
				72			70
				73			139
				81			62
				96			141
				79			56
				93			45
				94			61
				91			148
				78			56
				88			143
				95			154
				96			356
				72			121
				75			87
				82			86
				77			71
				77			136
				93			140
				77			144
				93			151
				81			79
				89			145
				81			137
				97			68
				88			60
				76			152
				76			75
				97			88
				94			189
				90			41
				72			79
				79			43
				93			147
				86			94
				74			109
				83			198
				99			87
				88			137
				86			129
				78			61
				99			78
				90			147
				94			57
				95			106
				84			18
				77			157
				78			103
				85			63
				71			58
				94			78
				97			167
				95			104
				89			183
				85			54
				93			158
				76			119
				78			108
				88			23
				79			23
				73			87
				95			151
				86			21
				93			68
				75			61
				86			158
				89			147
				81			89
				94			144
				81			72
				99			11
				76			152
				84			131
				94			298
				77			66
				84			68
				97			164
				83			78
				90			143
				74			278
				82			62
				89			312
				71			64
				81			109
				84			84
				72			68
				78			67
				72			70
				73			141
				75			143
				84			138
				75			35
				95			55
				77			57
				122			163
				85			77
				92			187
				91			37
				78			166
				98			52
				90			85
				84			149
				83			73
				75			178
				86			34
				93			67
				83			16
				98			86
				83			16
				94			66
				88			36
				135			64
				87			77
				127			198
				81			18
				71			34
				80			189
				73			31
				85			59
				82			93
				96			56
				144			134
				98			159
				84			66
				175
				99
				78
				98
				76
				188
				74
				155
				81
				91
				86
				83
				122
				95
				75
				78
				76
				106
				78
				74
				98
				76
				98
				79
				91
				87
				86
				82
				88
				75
32.4685	18.8869		38.2372	34.5409		102.14	55.995	Standard Error
101.562	51.8619		154.444	92.1976		251.537	110.031	Average
			Fig. 6B	U178G-U179G		error	WT	error
				8dpi	51.9	18.9	101.6	32.5
				10dpi	92.2	34.5	154.4	38.2
				12dpi	110	55.9662	251.5	102.1
