# Supplementary material for: Correction: A three-dimensional RNA motif mediates directional trafficking of Potato spindle tuber viroid from epidermal to palisade mesophyll cells in Nicotiana benthamiana
Source: PLoS Pathog. 2022 Mar 22;18(3):e1010421. doi: 10.1371/journal.ppat.1010421 (PMC8939776; doi:10.1371/journal.ppat.1010421)
Supplement: S4 File — (ZIP) [file ppat.1010421.s004.zip]

Archive with 9 entries (8 files):
- Fig 4 Images/
- __MACOSX/._Fig 4 Images
- Fig 4 Images/.DS_Store
- __MACOSX/Fig 4 Images/._.DS_Store
- __MACOSX/Fig 4 Images/._Three mutants orginal and processed actin gel image copy.pptx
- Fig 4 Images/Figure 4C U178G-U179G.tif
- __MACOSX/Fig 4 Images/._Figure 4C U178G-U179G.tif
- Fig 4 Images/Figure 4C actin.tif
- __MACOSX/Fig 4 Images/._Figure 4C actin.tif
