# Supplementary material for: Correction: A three-dimensional RNA motif mediates directional trafficking of Potato spindle tuber viroid from epidermal to palisade mesophyll cells in Nicotiana benthamiana
Source: PLoS Pathog. 2022 Mar 22;18(3):e1010421. doi: 10.1371/journal.ppat.1010421 (PMC8939776; doi:10.1371/journal.ppat.1010421)
Supplement: S5 File — (ZIP) [file ppat.1010421.s005.zip]

Archive with 10 entries (9 files):
- Fig 8 Images/
- __MACOSX/._Fig 8 Images
- Fig 8 Images/Figure 8E EB staining.tif
- __MACOSX/Fig 8 Images/._Figure 8E EB staining.tif
- Fig 8 Images/Figure 8E P32.tif
- __MACOSX/Fig 8 Images/._Figure 8E P32.tif
- Fig 8 Images/Figure 8F EB staining.tif
- __MACOSX/Fig 8 Images/._Figure 8F EB staining.tif
- Fig 8 Images/Figure 8F P32.tif
- __MACOSX/Fig 8 Images/._Figure 8F P32.tif
